# Supplementary material for: Profiling X chromosome genes expression relevant to sex dimorphism in stroke: insights from transcriptomics landscape analysis
Source: Front Genet. 2025 Mar 21;16:1479270. doi: 10.3389/fgene.2025.1479270 (PMC11968720; doi:10.3389/fgene.2025.1479270)
Supplement: Supplementary file 1 [file Table2.xlsx]

## Sheet: Sheet1
source	term_name	term_id	highlighted	adjusted_p_value	negative_log10_of_adjusted_p_value	term_size	query_size	intersection_size	effective_domain_size	intersections
GO:MF	cytokine binding	GO:0019955	TRUE	0.00549356	2.26015	145	22	4	20212	IL13RA1,PLP2,IL2RG,BGN
GO:BP	response to organic substance	GO:0010033	TRUE	0.00226124	2.64565	2637	21	12	21031	TIMP1,CYBB,IL13RA1,PLP2,WAS,MSN,BTK,COL4A6,IL2RG,FLNA,EDA2R,TLR7
GO:BP	cellular response to organic substance	GO:0071310	FALSE	0.0106864	1.97117	1971	21	10	21031	CYBB,IL13RA1,PLP2,WAS,MSN,BTK,COL4A6,IL2RG,FLNA,EDA2R
GO:BP	tumor necrosis factor production	GO:0032640	TRUE	0.0293424	1.5325	163	21	4	21031	CYBB,SASH3,ELF4,BTK
GO:BP	regulation of tumor necrosis factor production	GO:0032680	FALSE	0.0293424	1.5325	163	21	4	21031	CYBB,SASH3,ELF4,BTK
GO:BP	regulation of tumor necrosis factor superfamily cytokine production	GO:1903555	FALSE	0.0330414	1.48094	168	21	4	21031	CYBB,SASH3,ELF4,BTK
GO:BP	tumor necrosis factor superfamily cytokine production	GO:0071706	FALSE	0.0330414	1.48094	168	21	4	21031	CYBB,SASH3,ELF4,BTK
GO:BP	response to cytokine	GO:0034097	FALSE	0.0345235	1.46189	932	21	7	21031	TIMP1,IL13RA1,PLP2,WAS,BTK,IL2RG,EDA2R
REAC	RHO GTPase Effectors	REAC:R-HSA-195258	FALSE	0.00187879	2.72612	319	17	6	10842	CYBB,WAS,CENPI,BTK,FLNA,ERCC6L
HPA	rectum; mucosal lymphoid cells	HPA:0401332	FALSE	9.77e-05	4.01011	398	16	7	11019	CYBB,SASH3,BTK,IL2RG,FLNA,RENBP,TLR7
HPA	colon; mucosal lymphoid cells	HPA:0131331	FALSE	0.000509564	3.2928	509	16	7	11019	CYBB,SASH3,BTK,IL2RG,FLNA,RENBP,TLR7
HPA	rectum; mucosal lymphoid cells	HPA:0401331	FALSE	0.000783342	3.10605	543	16	7	11019	CYBB,SASH3,BTK,IL2RG,FLNA,RENBP,TLR7
HPA	colon; mucosal lymphoid cells	HPA:0131332	FALSE	0.00114008	2.94306	365	16	6	11019	CYBB,SASH3,BTK,IL2RG,FLNA,RENBP
HPA	appendix; non-germinal center cells	HPA:0030442	FALSE	0.00390686	2.40817	263	16	5	11019	SASH3,BTK,FLNA,RENBP,TLR7
HPA	appendix; non-germinal center cells	HPA:0030441	FALSE	0.0126054	1.89944	336	16	5	11019	SASH3,BTK,FLNA,RENBP,TLR7
HP	X-linked recessive inheritance	HP:0001419	FALSE	5.65e-14	13.248	179	13	12	4958	TEX11,CYBB,SASH3,ELF4,WAS,MSN,BTK,COL4A6,IL2RG,FLNA,BGN,TLR7
HP	X-linked inheritance	HP:0001417	FALSE	3.59e-12	11.4445	251	13	12	4958	TEX11,CYBB,SASH3,ELF4,WAS,MSN,BTK,COL4A6,IL2RG,FLNA,BGN,TLR7
HP	Abnormal lymphocyte count	HP:0040088	FALSE	0.000537094	3.26995	219	13	7	4958	SASH3,ELF4,WAS,MSN,BTK,IL2RG,TLR7
HP	Abnormal lymphocyte morphology	HP:0004332	FALSE	0.00103376	2.98558	241	13	7	4958	SASH3,ELF4,WAS,MSN,BTK,IL2RG,TLR7
HP	Lymphopenia	HP:0001888	FALSE	0.00348833	2.45738	177	13	6	4958	SASH3,WAS,MSN,BTK,IL2RG,TLR7
HP	Recurrent respiratory infections	HP:0002205	FALSE	0.00441273	2.35529	624	13	9	4958	CYBB,SASH3,ELF4,WAS,MSN,BTK,COL4A6,IL2RG,FLNA
HP	Abnormal paranasal sinus morphology	HP:0000245	FALSE	0.00466451	2.33119	186	13	6	4958	CYBB,SASH3,WAS,BTK,IL2RG,FLNA
HP	Decreased circulating antibody level	HP:0004313	FALSE	0.00578865	2.23742	193	13	6	4958	SASH3,WAS,MSN,BTK,IL2RG,FLNA
HP	Abnormality of humoral immunity	HP:0005368	FALSE	0.00633653	2.19815	315	13	7	4958	SASH3,WAS,MSN,BTK,IL2RG,FLNA,TLR7
HP	Inflammatory abnormality of the skin	HP:0011123	FALSE	0.00903155	2.04424	488	13	8	4958	CYBB,SASH3,ELF4,WAS,MSN,BTK,IL2RG,TLR7
HP	Sepsis	HP:0100806	FALSE	0.0106337	1.97331	119	13	5	4958	CYBB,SASH3,WAS,BTK,IL2RG
HP	T lymphocytopenia	HP:0005403	FALSE	0.0204466	1.68938	63	13	4	4958	SASH3,WAS,BTK,IL2RG
HP	Abnormal proportion of CD8-positive T cells	HP:0031393	FALSE	0.0239912	1.61995	21	13	3	4958	SASH3,WAS,IL2RG
HP	Abnormality of skin physiology	HP:0011122	FALSE	0.0248152	1.60528	558	13	8	4958	CYBB,SASH3,ELF4,WAS,MSN,BTK,IL2RG,TLR7
HP	Respiratory tract infection	HP:0011947	FALSE	0.0270997	1.56704	773	13	9	4958	CYBB,SASH3,ELF4,WAS,MSN,BTK,COL4A6,IL2RG,FLNA
HP	Decreased circulating total IgM	HP:0002850	FALSE	0.0277505	1.55673	68	13	4	4958	SASH3,WAS,BTK,IL2RG
HP	Unusual infection	HP:0032101	FALSE	0.0319988	1.49487	1040	13	10	4958	CYBB,SASH3,ELF4,WAS,MSN,BTK,COL4A6,IL2RG,FLNA,TLR7
HP	Abnormal immunoglobulin level	HP:0010701	FALSE	0.0331886	1.47901	261	13	6	4958	SASH3,WAS,MSN,BTK,IL2RG,FLNA
HP	Abnormality of B cell physiology	HP:0005372	FALSE	0.0339237	1.4695	262	13	6	4958	SASH3,WAS,MSN,BTK,IL2RG,FLNA
HP	Reduced natural killer cell count	HP:0040218	FALSE	0.0412375	1.38471	25	13	3	4958	SASH3,ELF4,IL2RG
HP	Decreased specific antibody response to protein-conjugated polysaccharide vaccine	HP:0410302	FALSE	0.0499632	1.30135	4	13	2	4958	SASH3,BTK
