# Supplementary material for: Profiling X chromosome genes expression relevant to sex dimorphism in stroke: insights from transcriptomics landscape analysis
Source: Front Genet. 2025 Mar 21;16:1479270. doi: 10.3389/fgene.2025.1479270 (PMC11968720; doi:10.3389/fgene.2025.1479270)
Supplement: Supplementary file 2 [file Table3.xlsx]

## Sheet: Read me
Data source	https://www.ncbi.nlm.nih.gov/geo/query/acc.cgi?acc=GSE137482
References	DOI: 10.1016/j.celrep.2020.107777
	DOI: 10.3389/fncel.2023.129645
Organism	Mus musculus

## Sheet: MCAO_18M.Ctrl_18M
MCAO_18M.Ctrl_18M
Chromosome	1		2		3		4		5		6		7		8		9		10		11		12		13		14		15		16		17		18		19		MT		X		Y
Change	Up	Down	Up	Down	Up	Down	Up	Down	Up	Down	Up	Down	Up	Down	Up	Down	Up	Down	Up	Down	Up	Down	Up	Down	Up	Down	Up	Down	Up	Down	Up	Down	Up	Down	Up	Down	Up	Down	Up	Down	Up	Down	Up	Down
Number	97	1	80	1	59	1	66	2	69	1	76	1	99	1	62	2	66	0	46	0	114	1	32	0	38	0	48	0	50	0	36	0	60	0	25		49	1	0	0	37	0	0	0
	Ly9	Gm28800	Ube2c	Cbln4	S100a4	Iqcj	Cd52	Mmel1	Dbf4	Gm43272	Hk2	Gm765	H19	Olfr78	Cyp4f18	Cldn22	Acp5		Itgb2		Slfn4	Tcap	Ltbp2		Fgfr4		Mmp14		Itgb7		Cdc45		Uhrf1		Tubb6		Tcirg1	Lgals12			Timp1
	Cd244		Spi1		S100a6		Hmgn2	Gm13003	Cd36		Foxm1		Tspan32		Dnase2a	2210011C24Rik	Col5a3		Col18a1		Trim25		Lamb1		Nid1		Slc7a7		Fkbp11		Mx1		Def6		Kif20a		Kif11				Cybb
	Cd247		Hck		Ppm1j		Fblim1		Pole		Vwf		Slc1a5		Mcm5		Mmp8		Cnn2		Bcl6b		Pik3cg		Slc12a7		Irf9		Il7r		Pla1a		Angptl4		Tmem173		Cd274				Lonrf3
	Prg4		Cd44		Rhoc		Cdc20		Steap4		Mcm2		Napsa		Hmox1		Aldh1a2		Elk3		Serpinf1		Sdc1		Akr1c13		Nid2		Fbln1		Litaf		Adgre1		Mzb1		Anxa1				Il13ra1
	Nuak2		Spc25		Cp		Epha2		Steap1		Ptpn6		Tgfb1		Asf1b		Fli1		Fbxo5		Ccl3		Rsad2		Sfrp4		Plau		Apobec3		Mefv		Clic1		Pcdh12		Rab3il1				Dnase1l1
	Slamf6		Tmem8c		Nes		Abca1		Ncapg		Aqp1		Apoc2		Cyba		Parp3		Rab32		Icam2		Rrm2		Tfap2a		Rnase4		Kdelr3		Apod		Ly6g6e		Arap3		Cd5				5430427O19Rik
	Cd48		Nfe2l2		Mcoln2		E2f2		Ncf1		Cav1		Il11		Cdt1		Col7a1		Slc16a10		Lgals9		Ston2		Susd3		Dnah12		Bik		Retnlg		Notch4		Lox		Ms4a7				Alas2
	Cd28		Lbp		Tnfaip8l2		Plod1		Cxcl13		Mgst1		Ctsd		Crlf1		Ccr1		Aim1		Col1a1		Pole2		Cenpp		Rnase6		Cyth4		Cd200r1		Chtf18		Ppic		Ms4a4c				Sash3
	Casp8		Ctsz		Fcrls		Stra6l		Gusb		Cd163		Spib		Mlkl		Casp12		Fabp7		Fkbp10		Serpina3n		Serpinb9b		Galnt15		Osmr		Snai2		Thbs2		Cd74		Ms4a6b				Elf4
	Sgol2a		Slpi		Cd5l		Tnfsf8		Tyms		Clec4n		Kcnq1		Mcemp1		St14		Dcn		Naglu		Prkch		Ly86		Itih4		Fyb		B3gnt5		Tnfrsf12a		Nfatc1		Ms4a6d				Was
	Col5a2		Cd40		Fcgr1		Tnc		Bst1		Cdca3		Fxyd5		Piezo1		Birc3		Cdk1		Lcp2		Cdca7l		Syk		Prkcd		Dab2		Tmem45a		Sgol1		Rnf125		Fam111a				Slc38a5
	Col3a1		Ada		Car13		Ptgr1		Cd38		Tes		Aldh1a3		Fhod1		Pou2af1		Arg1		Grap		Efcab11		Ctsl		Ska3		Myc		Hcls1		Guca1a		Ska1		Lpxn				Msn
	Il18rap		Mmp9		Mecom		B4galt1		Emilin1		Tfec		Lsp1		Galns		Tagln		Hal		Ccl8		Lgmn		Mxd3		Lcp1		Has2		Samsn1		Trem2		Psma8		Ostf1				Sytl4
	Il1r1		Mcm10		Ect2		Cd72		Cenpa		Col1a2		Rcn3		Shcbp1		Slc37a2		Dram1		Lpo		Tnfaip2		Trip13		Epsti1		Sla		Adamts1		Arhgap28		Piezo2		Slc15a3				Cenpi
	Il1r2		Mrc1		Ccna2		Glipr2		Rhoh		Tfpi2		Zfp607a		Msr1		Robo4		Srgn		Tnfrsf13b		Gpr65		Cd180		Scara5		Gtse1		Parp9		Myl12a		Cdc25c		Fas				Btk
	Stat1		Vim		Postn		Plin2		Stap1		Pon3		Adam8		F7		Mcam		E2f7		Ifi35		Batf		Hexb		Pbk		Dscc1		Pros1		Emilin2		Cd14		Lipa				Col4a6
	Ptpn18		Mastl		Tm4sf1		Hacd4		Gbp9		Cald1		Ifitm1		F10		Ccnb2		Csrp2		Brca1		Lrr1		Depdc1b		Esco2		C1qtnf6		Chaf1b		Ndc80		Gpr17		Cdca5				Il2rg
	Slc11a1		Pkn3		Ptx3		Laptm5		Spp1		Akr1b8		Ifitm3		Angpt2		Anxa2		Irak3		Cdc6		Baz1a		Gpx8		Tnfrsf10b		Myh9		Runx1		Xdh		Iigp1		Kif20b				Flna
	Cxcr2		Apbb1ip		Olfml3		Pdpn		Plac8		Irf5		Irf7		Adgra2		Kif23		Aldh1l2		Birc5		Cdhr3		Gzma		Acod1		Col2a1		Mx2		Eif2ak2		Ticam2		Ankrd1				Bgn
	Fn1		Lcn2		Tbx15		Orc1		Pf4		Gpnmb		Tspan4		Col4a1		Nnmt		Cd63		Dhx58		4930427A07Rik		Hk3		Tgm1		Nckap1l		C330027C09Rik		Cyp1b1		Tnfaip8		Efemp2				Renbp
	Bard1		Cytip		Dennd2d		Gpx7		Cxcl1		Zc3hav1		Vasp		Rab20		Crabp1		Mmp19		Abi3		Ncapg2		Tgfbi		Adcy4		Gsdmd		Rtp4		Six2		Gm4841		Fosl1				Tlr13
	Des		Phf19		S100a11		Tnfrsf1b		Kntc1		Tcaf2		Ctsc		Rbpms		Stra6		Cdk2		Ikzf1		Rin3		Ninj1		Ripk3		Ly6c2		Parp14		C3		Gm4951		Fermt3				Kif4
	Sp100		Traf1		Npr1		Kif2c		Cxcl9		Clec5a		Cd22		Pdgfrl		Loxl1		Gna15		Cd68		Pqlc3		F13a1		Lpar6		Ly6i		Rmi2		Hn1l		Ecscr		Hhex				Eda2r
	Htr2b		Psd4		Tlr2		Rad54l		Anxa3		Hpgds		Tyrobp		Hpgd		Ctsh		Parpbp		Cxcl16		Clec14a		Ccnb1		Loxl2		Cela1		Mrap		Myo1f		Cd63-ps		Cep55				D330045A20Rik
	Ecel1		Il1rn		Ifi44		Tal1		Chek2		Tbxas1		2200002D01Rik		Adcy7		Adamts7		Sbno2		Ccl6		Rhoj		Itga1		Fam167a		Prph		Erg		Psmb8		Gypc		Pik3ap1				Vsig4
	Gpr35		Slc43a3		Cks1b		Hspg2		Oasl2		Anxa4		Rasgrp4		Snx20		Plscr1		Arhgap45		Ccl4		Mis18bp1		Esm1		Elf1		Troap		Cldn5		Aif1				Casp7				Tlr7
	Pdcd1		Kif18a		Iqgap3		Stpg1		Oas1b		Adamts9		Ddias		Hp		Plscr2		Lum		Ccl9		Six1		Serpinb6b		Dlgap5		Rac2		Spidr		Tnf				Arhgap19				P2ry10
	Inpp5d		Fbn1		Ecm1		Cdca8		Arpc1b		Prok2		Slco2b1		Mmp2		Cmtm7		Enpp1		Plek		Pld4		Ctla2a		Gch1		Dap		Klhl6		Mdfi				Nfkb2				Ercc6l
	Mcm6		Slc28a2		Cyr61		Fgr		Ephb4		Gxylt2		Il21r		Cenpn		Tgfbr2		Slc16a9		Dock2		Ighm		Cenph		Cdkn3		Tspo		Nlrc3		Vav1				Ifit1				Cysltr1
	Rgs1		Creb3l1		Gbp3		Draxin		Oas3		Edem1		Il4ra		Tpm4		Nradd		Stx11		Slc36a2		Ifi27l2a		Lhfpl2		Ptger2		Maff		AU021092		Ppp1r18				Unc93b1				Nrk
	Cfh		Ehd4		Gbp2		Mxra8		Oas2		Usp18		Itgam		Jak3		Myd88		Zc3h12d		Hmmr		Igha		Tifab		Mmrn2		Egflam		Lrrc15		Gpsm3				Gcnt1				A630033H20Rik
	Steap3		Nusap1		Ttf2		Fhl3		Cxcl10		A2m		Lyve1		Gins2		Trf		Arhgap9		Flt4		1700031P21Rik		4930486L24Rik		Syt15		Tuba1c		Nrros		Ubd				Rln1				Xlr
	Ptprc		Dll4		Frrs1		Tie1		Igfbp7		Gdf3		Itgax		Cotl1		Mapkapk3		Myct1		Havcr2				Cks2		1810011H11Rik		A4galt		Cd200r4		Ddx11				Clcf1				Xlr4b
	Rab29		Spint1		Mnd1		Ror1		Card11		Clec4e		Pycard		Ifi30		Uba7		Cd24a		Upp1				Naip5		Stab1		Apol10b		Kcnj15		H2-Q4				Rhod				F630028O10Rik
	Ncf2		Siglec1		Smc4		Igfbpl1		Sh3tc1		Clec4d		Tead2		Lpar2		Casp4		Adgb		Igfbp3				Ctla2b		Arl11		Fam83a		Cebpd		H2-Aa				Cfap43				C430049B03Rik
	Ifi202b		Rad51		Gpr160		Melk		Micall2		Clec4a2		Itgal		Cdh5		Uaca		Hmga2		Myo1g				Foxd1		Ltb4r1		Smagp		Gm26569		Lrg1				Mpeg1				Srpx
	Ifi211		Knl1		BC028528		Isg15		Tacc3		Clec2d		Plk1		Lyl1		Kif15		Glipr1		Prr11				Naip6		Cdca2		Nfam1				Tap1				Tmem252				Gm28730
	Tagln2		Knstrn		Ctss		C1qa		Serpine1		Klra2		Trim30a		Plcg2		Piwil4		Adamts14		Shmt1				Naip2		Lgals3		Espl1				H2-DMb2				Myof
	Slamf9		Mall		Gbp7		C1qc		Rflna		Gsg1		2610020H08Rik		Ckap2		Icam1		Tmem26		Pctp						Gpr183		Irak4				H2-Ob				Ch25h
	Selp		Bub1		Slc25a24		C1qb		Fgl2		Emp1		Trim21		Ddx60		Ttk		Lilrb4a		Adap2						Wdfy4		Gpr84				Trem1				Insl6
	Prrx1		Il1b		Gstm2		Asap3		Lat2		Plbd1		Mki67		Gdf15		Pclaf		Lyz2		Pecam1						Sox7		Parp10				B430306N03Rik				Dock8
	Cenpf		Lpin3		Cd53		Ldlrap1		Oasl1		Mgp		Tnni2		3930402G23Rik		Ttc12		Gas2l3		Trim47						1700112E06Rik		Lgals1				Tgif1				Ms4a4b
	Nek2		Cd93		Chil3		Themis2		Cmklr1		Arhgdib		Folr2		Neil3		Pif1		Hmgb1-ps8		Rhbdf2						Phf11d		Il2rb				Rasal3				Cd248
	Atf3		Tpx2		Kirrel		Tlr4		C130050O18Rik		Ltbr		P2ry2		Irf8		Fam212a		E030030I06Rik		Fam64a						Il3ra		Csf2rb				Fpr2				Gm8369
	Fcgr2b		Aurka		Fam46c		Ddx58		Tlr1		Tnfrsf1a		Ucp2		Disc1		Mmp3		C920009B18Rik		Nos2						Ptgdr		Csf2rb2				H2-T24				Pyroxd2
	Nuf2		Zbp1		Cenpe		Tnfrsf18		Hcar2		Cd9		Cebpa		Tmem221		S1pr2		Gm26740		Abcc3						Nt5dc2		Ncf4				H2-Q7				Ifit3b
	Ptpn7		Helz2		Gpr171		Lyn		Pilra		Dyrk4		Igsf6		Ankle1		Ccrl2				Aurkb						Phf11b		Smpd5				H2-Eb1				Ifit3
	Aspm		Procr		Slc39a8		Clspn		Nxpe5		Clec1a		Wdr62		Bst2		AY074887				Pik3r5						Gm20667		Ly6a				H2-K1				AW112010
	C1ql2		Rbl1		Emcn		Zc3h12a		Msx1		Atoh8		Map4k1		Ppp1r3b		Cd109				Top2a								Apol11b				H2-T23				Ms4a6c
	Traf3ip3		Fam83d		S100a8		Grrp1		Tlr6		Parp12		Tnfrsf23		Nat2		Rbp1				Gfap								Bin2				Treml2
	Ifi206		Trib3		S100a9		Fam167b		Oas1a		C1s1		Prc1		Dpep2		Mmp10				Cbr2												H2-D1
	Aim2		AA467197		Fcrl1		Arhgef39		Sh3bp2		C3ar1		Anpep		Cklf		Cxcr6				Slc16a3												C4b
	Cd84		Ncaph		Fabp4		Ptafr		Afp		Apobec1		Fanci		Hmgb2		Ccr2				Tk1												H2-Ab1
	Slamf7		Ggta1		Sirpb1c		Lepr		Cxcl2		Mdfic		Saa3		1810011O10Rik		Ucn2				Nlrp3												Gm11131
	F11r		Tgm2		Cd101		9630013D21Rik		Alox5ap		Gimap5		Emp3		Palld		Mmp12				Lgals3bp												H2-DMb1
	Hlx		Prrx2		Gm38197		Cnr2		Cxcl11		Clec4a3		Apobr		Adgrg3		Mmp13				Brip1												Kifc1
	Ifi203		Neurl2		Gm5547		Runx3		Hvcn1		Gprc5a		Ptgir		Adgrg5		Tmem123				Lif												4930526A20Rik
	Kif14		Plcb2		Gbp5		Hrct1		Jchain		Samd9l		Rasip1		Cks1brt		AB124611				Cd300ld												Rnaset2a
	Tram2		Bub1b		Gm42928		Aunip		Nipal1		Clec4a1		Zfp36		Osgin1		Ddx43				Cd300a												Psmb9
	Mcm3		Thbs1				Foxd2os		Rbm47		Prokr1		AI467606		Nlrc5		Spc24				Grn												2700099C18Rik
	Ikbke		Arhgap11a				Gm13166		Gbp4		Vamp8		Tnfrsf26		9330175E14Rik		Ccr5				Tmem106a
	Npl		Snai1				Bach2os		Gm16014		Gimap9		E2f8		4732419C18Rik		Bcl2a1b				Ccl5
	Ifi209		Aplnr				AI427809		2700038G22Rik		Clec12a		Plaur				Bcl2a1a				Slfn8
	Cxcr4		Sox18				4933424M12Rik		Gm15459		Gimap4		Ticrr				Gm37474				Ccl12
	Neurl3		Ckap2l				Rmrp		Gm43756		Capg		Klk9				Gm37082				Ccl7
	Col6a3		Pla2r1				Gm20707		A930003O13Rik		Tmem140		Cracr2b				A530064N14Rik				Ccl2
	Arhgap30		Atp8b4						5830416I19Rik		Gimap8		Tpcn2								Fignl1
	Tmem37		B2m						Gm43775		Dok1		P2ry6								Scarf1
	C130026I21Rik		Tgif2						Gm43323		Flnc		C5ar1								Hoxb4
	Rab7b		Cst7								Clec7a		Klk6								Gngt2
	A630001G21Rik		Oip5								Gm15987		Spn								Cacng5
	Pla2g4a		Foxs1								Plxna4os1		Rinl								Milr1
	Fcer1g		Gm14005								Gimap1		Hbb-bs								Zmynd15
	Fcgr4		Itpripl1								Lockd		Fes								Chrnb1
	Fcgr3		Gm14207								Gm20559		Bcl3								Fam83g
	Tor3a		Chst14								Gm43938		Pkp3								Hic1
	Nsl1		Fibin										Kcnn4								Cd300c2
	Sp140		Erich2										Adam12								Kctd11
	Sp110		Gm26236										Trim34a								Irgm1
	Il1rl2		Gm43761										Trim12c								Cd300lf
	Ifi204												Trim30d								Syngr2
	Ifi207												Pirb								Gsg2
	Ifi213												B3gnt8								Kif18b
	Dnm3os												Ifitm2								Socs3
	B3gnt7												Nectin2								Slfn5
	Ifi203-ps												Gm8995								BC018473
	Mndal												Klk8								Gm5431
	B930036N10Rik												Il18bp								Osm
	4930558J18Rik												Serpinh1								Cd300lb
	Sh2d1b1												Peg12								Scgb3a1
	Gm37785												Trim6								Snord118
	Gm37760												Gm1966								Wfdc17
	Gm37644												Hbb-bt								Slfn9
	Gm38070												Fam169b								Irgm2
	Gm37010												Ehd2								9930111J21Rik2
	A130071D04Rik												Itpripl2								Spdl1
	Gm38211												AU020206								Fam196b
													1600010M07Rik								Hba-a2
													Gm19514								Hba-a1
																					Rnf213
																					Gm21975
																					Slfn2
																					Slfn10-ps
																					Psme2b
																					Slfn1
																					Ifi47
																					Gm12250
																					Gm11425
																					Mir142hg
																					1700007J10Rik
																					Dnah2os
																					Eldr
																					AI662270
																					Olfr1372-ps1

## Sheet: Ctrl_18M.Ctrl_3M
Ctrl_18M.Ctrl_3M
Chromosome	1		2		3		4		5		6		7		8		9		10		11		12		13		14		15		16		17		18		19		MT		X		Y
Change	Up	Down	Up	Down	Up	Down	Up	Down	Up	Down	Up	Down	Up	Down	Up	Down	Up	Down	Up	Down	Up	Down	Up	Down	Up	Down	Up	Down	Up	Down	Up	Down	Up	Down	Up	Down	Up	Down	Up	Down	Up	Down	Up	Down
Number	1	0	0	0	0	0	2	1	0	0	3	1	3	0	1	0	2	0	1	0	3	0	0	0	0	0	1	0	0	0	0	0	2	0	0	0	0	0	0	0	0	0	0	0
	Ly9		Fermt1				Cd52	E2f2			Gpnmb	Met	Cd22		Defb1		St14		Lyz2		Ccl3						Lgals3						Plin4
			Cst7				Cdkn2a				Clec7a		Itgax				Mmp12				Ccl8												C4b
											Gt(ROSA)26Sor		Bcl3								Ccl4
																					Gfap
																					Cd300lf

## Sheet: MCAO_18M.MCAO_3M
MCAO_18M.MCAO_3M
Chromosome	1		2		3		4		5		6		7		8		9		10		11		12		13		14		15		16		17		18		19		MT		X		Y
Change	Up	Down	Up	Down	Up	Down	Up	Down	Up	Down	Up	Down	Up	Down	Up	Down	Up	Down	Up	Down	Up	Down	Up	Down	Up	Down	Up	Down	Up	Down	Up	Down	Up	Down	Up	Down	Up	Down	Up	Down	Up	Down	Up	Down
Number	13	1	5	1	5	1	4	0	12	0	7	0	12	0	3	0	4	0	2	0	7	0	3	0	2	0	2	0	3	0	2	0	10	1	1	0	5	0	0	0	1	0	0	0
	Cd48	1700007P06Rik	Slpi	Gm37666	Ifi44	Sfrp2	Tnfsf8		Cxcl13		Prok2	Smyd1	Irf7		Defb1		Plscr2		Hal		Slfn4		Rsad2		Fgfr4		1700112E06Rik		Col2a1		Rtp4		Plin4	Pnpla1	Mzb1		Ms4a4c				0.02
	Ifi211		Oxt		Chil3		Isg15		Plac8		Usp18		Trim21		Cd209f		Cxcr6		Dram1		Osm		Ifi27l2a		Fam159b		Gm8024		Ly6c2		Ppl		Dnase1l2				Ankrd1
	C1ql2		Zbp1		Gpr171		Gm23318		Cxcl1		Prokr1		Saa3		9330175E14Rik		Mmp13				Hba-a2		Igha						Apol11b				Ubd				Ifit1
	Ifi206		Helz2		Fabp4		Gm11942		Oasl2		Clec7a		Hbb-bs				Gm42756				Hba-a1												H2-Q4				Ms4a4b
	Slamf7		Thbs1		Gm5547				Oas3		Gt(ROSA)26Sor		Trim34a								Gm11681												H2-Q7				Ifit3b
	Ifi209								Oas2		Gm4604		Trim30d								Slfn1												H2-T23				Ifit3
	C130026I21Rik								Cxcl10		Gm43984		Trim5								1700007J10Rik												H2-Q6
	Ifi204								Oas1a				Trim12a																				H2-T10
	Ifi207								Cxcl2				Gm1966																				4930526A20Rik
	Ifi213								Cxcl11				Hbb-bt																				Rnaset2b
	B930036N10Rik								Jchain				Gm16053
	Sh2d1b1								Gm15920				Obox3-ps7
	Gm37328

## Sheet: MCAO_3M.Ctrl_3M
MCAO_3M.Ctrl_3M
Chromosome	1		2		3		4		5		6		7		8		9		10		11		12		13		14		15		16		17		18		19		MT		X		Y
Change	Up	Down	Up	Down	Up	Down	Up	Down	Up	Down	Up	Down	Up	Down	Up	Down	Up	Down	Up	Down	Up	Down	Up	Down	Up	Down	Up	Down	Up	Down	Up	Down	Up	Down	Up	Down	Up	Down	Up	Down	Up	Down	Up	Down
Number	76	2	65	0	46	1	49	0	57	0	58	0	82	2	54	0	48	0	39	0	101	0	21	0	27	0	31	1	42	0	26	0	45	1	17	0	34	1	0	0	31	0	0	0
	Ly9	Gm17751	Ube2c		Adora3	Gm43570	Cd52		Cd36		Hk2		H19	Olfr78	Cyp4f18		Acp5		Itgb2		Ngfr		Ltbp2		Nid1		Mmp14	Gm8024	Acvrl1		Mx1		Uhrf1	Kremen2	Tubb6		Tcirg1	Lgals12			Timp1
	Cd244	Gm37328	Spi1		S100a4		Fblim1		Pole		Foxm1		Tspan32	Gm16053	Dnase2a		Col5a3		Icosl		Slfn4		Pik3cg		Akr1c13		Slc7a7		Itga5		Pla1a		Def6		Kif20a		Kif11				Tex11
	Prg4		Hck		S100a6		Cdc20		Ncapg		Vwf		Napsa		Mcm5		Mmp8		Col18a1		Glra1		Sdc1		Susd3		Tep1		Itgb7		Litaf		Angptl4		Tmem173		Anxa1				Cybb
	Nuak2		Cd44		Ppm1j		Plod1		Ncf1		Mcm2		Tgfb1		Hmox1		Aldh1a2		Cnn2		Trim25		Rrm2		Serpinb9b		Il17rb		Il7r		Mefv		Dennd1c		Pcdh12		Ms4a7				Lonrf3
	Slamf6		Spc25		Rhoc		Stra6l		Gusb		Ptpn6		Apoc2		Asf1b		Fli1		Elk3		Serpinf1		Pole2		Ripk1		Plau		Fbln1		Snai2		Adgre1		Lox		Ms4a4c				Il13ra1
	Cd48		Lbp		Cp		Tnfsf8		Bst1		Aqp1		Il11		Cyba		Parp3		Rab32		Ccl3		Serpina3n		Ly86		Lcp1		Apobec3		Tmem45a		Clic1		Ppic		Ms4a6b				5430427O19Rik
	Cd28		Ctsz		Nes		Tnc		Cd38		Clec4n		Ctsd		Cdt1		Col7a1		Slc16a10		Icam2		Efcab11		Syk		Epsti1		Kdelr3		Itgb5		Chtf18		Cd74		Ms4a6d				Sash3
	Casp8		Slpi		Dennd2c		Ptgr1		Htra3		Cdca3		Kcnq1		Tex15		Ccr1		Traf3ip2		Lgals9		Tnfaip2		Mxd3		Scara5		Bik		Hcls1		Tnfrsf12a		Ska1		Fam111a				Elf4
	Sgol2a		Mmp9		Mcoln2		B4galt1		Emilin1		Tes		Tnfrsf22		Mlkl		St14		Aim1		Col1a1		Gpr65		Trip13		Pbk		Cyth4		Parp9		Sgol1		Piezo2		Lpxn				Plp2
	Col5a2		Ptgis		Tnfaip8l2		Atp8b5		Cenpa		Tfec		Rcn3		Mcemp1		Slc37a2		Fabp7		Fkbp10		Batf		Cep72		Esco2		Mfng		Pros1		Guca1a		Cdc25c		Slc15a3				Was
	Col3a1		Serping1		Fcrls		Cd72		Rhoh		Col1a2		Adam8		Piezo1		Ccnb2		Dcn		Naglu		Lrr1		Cd180		Tnfrsf10b		Osmr		Chaf1b		Trem2		Cd14		Cdca5				Msn
	Il18rap		Mcm10		Cd5l		Glipr2		Rest		Tfpi2		Ifitm1		Fhod1		Mns1		Cdk1		Lcp2		Cdhr3		Depdc1b		Tgm1		Fyb		Runx1		Pi16		Ticam2		Kif20b				Cenpi
	Il1rl1		Vim		Fcgr1		Bnc2		Spp1		Pon3		Ifitm3		Shcbp1		Anxa2		Arg1		Ccl8		4930427A07Rik		Gpx8		Adcy4		Dab2		C330027C09Rik		Arhgap28		Slc14a1		Efemp2				Btk
	Il1r1		Pkn3		Car13		Plin2		Plac8		Cald1		Sigirr		Msr1		Kif23		Srgn		Lpo		Aspg		Gzma		Ripk3		Has2		Parp14		Ndc80		Prdm6		Fosl1				Col4a6
	Il1r2		Apbb1ip		Ect2		Hacd4		Cxcl5		Akr1b8		Irf7		F7		Nnmt		Avpr1a		C1qtnf1		Pqlc3		Hk3		Itgbl1		Gtse1		Rmi2		Cyp1b1		Gm4951		Fermt3				Il2rg
	Ptpn18		Lcn2		Ccna2		Laptm5		Pf4		Irf5		Tspan4		F10		Crabp1		E2f7		Cdc6		Rhoj		Tgfbi		Loxl2		Dscc1		Rpl39l		C3		Ecscr		Cep55				Flna
	Slc11a1		Cytip		Tm4sf1		Pdpn		Cxcl1		Gpnmb		Ctsc		Angpt2		Pstpip1		Csrp2		Birc5		Mis18bp1		F13a1		Fam167a		C1qtnf6		Spidr		Hn1l		Cd63-ps		Pik3ap1				Bgn
	Cxcr2		Phf19		Ptx3		Orc1		Kntc1		Zc3hav1		Cd22		Col4a1		Loxl1		Aldh1l2		Dhx58		Six1		Esm1		Dlgap5		Col2a1		Klhl6		Myo1f				Nfkb2				Renbp
	Fn1		Traf1		Olfml3		Gpx7		Anxa3		Clec5a		Tyrobp		Rab20		Ctsh		Cd63		Abi3		Pld4		Ctla2a		Cdkn3		Nckap1l		Liph		Psmb8				Unc93b1				Tlr13
	Bard1		Stom		S100a11		Tnfrsf1b		Chek2		Hpgds		2200002D01Rik		Snx20		Adamts7		Mmp19		Sparc		Ifi27l2a		Cenph		1810011H11Rik		Gsdmd		Nlrc3		Aif1				Gcnt1				Kif4
	Htr2b		Fcna		Ndst4		Kif2c		Oasl2		Tbxas1		Hapln3		Hp		Cmtm7		Gna15		Ikzf1		1700031P21Rik		Ccdc125		Stab1		Ly6c2		AU021092		Tnf				Clcf1				Eda2r
	Gpr35		Psd4		Tlr2		Hspg2		Arpc1b		Adamts9		Ddias		Irx3		Nradd		Parpbp		Cd68				Hist1h1b		Arl11		Cela1		Lrrc15		Mdfi				Rhod				Chst7
	Pdcd1		Il1rn		Cks1b		Csf3r		Pcolce		Gxylt2		Il21r		Mmp2		Slco2a1		Arhgap45		Cxcl16				Cks2		Cdca2		Prph		Vpreb1		Vav1				Cfap43				Tlr7
	Mcm6		Cybrd1		Pmf1		Cdca8		Mcm7		Usp18		Il4ra		Cenpn		Trf		Lum		Ccl6				Naip5		Lgals3		Troap		Kcnj15		Ppp1r18				Mpeg1				P2ry10
	Rgs1		Slc43a3		Iqgap3		Fgr		Oas2		A2m		Itgam		Tpm4		Uba7		Enpp1		Ccl4				Ctla2b		Gpr183		Rac2		Cebpd		Gpsm3				Tmem252				Ercc6l
	Steap3		Kif18a		Ecm1		Mxra8		Cxcl10		Gdf3		Itgax		Jak3		Casp4		Stx11		Ccl9				Naip6		Wdfy4		Dap		Cd80		Ubd				Myof				Xlr
	Ptprc		Fbn1		Abca4		Fhl3		Igfbp7		Clec4e		Pycard		Gins2		Uaca		Zc3h12d		Plek				Naip2		Phf11d		Tspo				Ddx11				Nrap				G530011O06Rik
	Ncf2		Slc28a2		Gbp2		C1qa		Card11		Clec4d		Cd37		Cotl1		Kif15		Arhgap9		Dock2						Il3ra		Maff				H2-Aa				Ch25h				F630028O10Rik
	Ifi202b		Creb3l1		Frrs1		C1qc		Sh3tc1		Gsg1		Plk1		Ifi30		Piwil4		Plpp2		Hmmr						Nt5dc2		Tuba1c				Lrg1				Insl6				Gm15268
	Tagln2		Nusap1		Smc4		C1qb		Tacc3		Emp1		Trim30a		Rrad		Icam1		Hmga2		Ltc4s						Phf11b		Smagp				Tap1				Dock8				C430049B03Rik
	Slamf9		Spint1		Igsf10		Asap3		Serpine1		Plbd1		Mki67		Fanca		Ttk		Glipr1		Pdlim4						Gm20667		Nfam1				Scube3				Ms4a4b				Gm28730
	Dusp27		Siglec1		Ctss		Ldlrap1		Rflna		Arhgdib		Folr2		Lyl1		Pclaf		Adamts14		Havcr2								Espl1				Rftn1				Cd248
	Selp		Rad51		Gstm2		Themis2		Asb10		Lrmp		P2ry2		Plcg2		Pif1		Tmem26		Upp1								Irak4				Ccr6				Pcna-ps2
	Cenpf		Knl1		Cd53		Lyn		Baiap2l1		Il17rc		Ucp2		Ckap2		Fam212a		Lilrb4a		Igfbp3								Gpr84				Trem1				Ms4a6c
	Nek2		Knstrn		Chil3		Clspn		Fgl2		Tnfrsf1a		Cebpa		Ddx60		Mmp3		Lyz2		Myo1g								Parp10				B430306N03Rik
	Atf3		Mall		Fam46c		Cdkn2a		Lat2		Dyrk4		Igsf6		Gdf15		S1pr2		Hmgb1-ps8		Aebp1								Slc39a4				Tgif1
	Fcgr2b		Bub1		Cenpe		Grrp1		Oasl1		Rad51ap1		Hspb6		3930402G23Rik		AY074887		E030030I06Rik		Prr11								Lgals1				Rasal3
	Nuf2		Cd93		S100a8		Fam167b		Cmklr1		Atoh8		Wdr62		Neil3		Cd109		C920009B18Rik		Shmt1								Csf2rb				H2-Eb1
	Ptpn7		Tpx2		S100a9		Arhgef39		C130050O18Rik		C1s1		Map4k1		Irf8		Mmp10		Gm26740		Adap2								Csf2rb2				H2-K1
	Aspm		Aurka		Tmem154		Foxd2		Tlr1		C1rl		Tnfrsf23		Tmem221		Ccr2				Pecam1								Ncf4				Treml2
	Traf3ip3		Zbp1		Fcrl1		Ptafr		Hcar2		C3ar1		Prc1		Defb1		Ucn2				Trim47								4930556M19Rik				C4b
	Aim2		Procr		Fabp4		Cnr2		Pilra		Apobec1		Fanci		Ankle1		Mmp12				Rhbdf2								Bin2				H2-Ab1
	Cd84		Rbl1		Sirpb1c		Runx3		Nxpe5		Mdfic		Saa3		Bst2		AB124611				Fam64a												H2-DMb1
	Slamf7		Fam83d		Cd101		Aunip		Tlr6		Gprc5a		Emp3		Ppp1r3b		Spc24				Abcc3												Kifc1
	Hlx		Trib3		Gm34302		Foxd2os		Sh3bp2		Clec4a1		Apoc1		Dpep2		Ccr5				Aurkb												2700099C18Rik
	Kif14		AA467197		Gm42928		Gm13166		Afp		Vamp8		Apobr		Hmgb2		Bcl2a1b				Pik3r5
	Tram2		Ncaph				Bach2os		Cxcl2		Clec12a		Ptgir		Adgrg3		Bcl2a1a				Top2a
	Mcm3		Ggta1				AI427809		Alox5ap		Gimap4		Zfp36		Cks1brt		Gm37082				Gfap
	Ikbke		Tgm2				Rmrp		Hvcn1		Capg		Tnfrsf26		Osgin1						Cbr2
	Npl		Prrx2						Nipal1		Gimap8		E2f8		Nlrc5						Slc16a3
	Ifi209		Plcb2						Rbm47		Dok1		Plaur		Snord13						Tk1
	Cxcr4		Bub1b						Gm16014		Flnc		Ticrr		Gm16118						Lgals3bp
	Neurl3		Thbs1						Gm15459		Clec7a		Klk9		9330175E14Rik						Brip1
	Col6a3		Alx4						Gm43756		Gm15987		Tpcn2		4732419C18Rik						Cd300ld
	Arhgap30		Arhgap11a						A930003O13Rik		Lockd		P2ry6								Cd300a
	Tmem37		Aplnr						Gm43775		2010008C14Rik		C5ar1								Grn
	Rab7b		Ckap2l						Gm43323		Gm44250		Klk6								Tmem106a
	A630001G21Rik		Tor4a								Gm43938		P4ha3								Ccl5
	Slamf8		Atp8b4										Spn								Slfn8
	Pla2g4a		Tgif2										Hbb-bs								Ccl12
	Fcer1g		Cst7										Fes								Ccl7
	Fcgr4		Foxs1										Bcl3								Ccl2
	Fcgr3		Gm14005										Pkp3								Fignl1
	Sp110		Chst14										Kcnn4								Hoxb4
	Il1rl2		Gm26236										Adam12								Gngt2
	Ifi204												Mgmt								Tax1bp3
	Ifi207												Pirb								Cacng5
	Gm5532												B3gnt8								Milr1
	Dnm3os												Ifitm2								Zmynd15
	B3gnt7												Gmfg								Chrnb1
	2610203C22Rik												Dmkn								Fam83g
	4930558J18Rik												Gm8995								Hic1
	Gm37785												Serpinh1								Cd300c2
	Gm38070												Adamtsl3								Kctd11
	Gm36933												Peg12								Cd300lf
	Gm37010												Lilra5								Syngr2
	A130071D04Rik												Hbb-bt								Gsg2
	Gm38211												Fam169b								Kif18b
													Ehd2								Socs3
													Itpripl2								Slfn5
													AU020206								BC018473
													1600010M07Rik								Unc13d
																					Gm5431
																					Cd300lb
																					Scgb3a1
																					Snord118
																					Wfdc17
																					Slfn9
																					9930111J21Rik2
																					Spdl1
																					Hba-a2
																					Hba-a1
																					Gm21975
																					Slfn2
																					Slfn10-ps
																					Ifi47
																					Gm11425
																					Mir142hg
																					1700007J10Rik
																					Eldr
																					AI662270

## Sheet: Overlap genes
MCAO_18M.Ctrl_18M_X_up	Ctrl_18M.Ctrl_3M_X_up	MCAO_18M.MCAO_3M_X_up	MCAO_3M.Ctrl_3M_X_up
Timp1		Nrk	Timp1
Cybb			Tex11
Lonrf3			Cybb
Il13ra1			Lonrf3
Dnase1l1			Il13ra1
5430427O19Rik			5430427O19Rik
Alas2			Sash3
Sash3			Elf4
Elf4			Plp2
Was			Was
Slc38a5			Msn
Msn			Cenpi
Sytl4			Btk
Cenpi			Col4a6
Btk			Il2rg
Col4a6			Flna
Il2rg			Bgn
Flna			Renbp
Bgn			Tlr13
Renbp			Kif4
Tlr13			Eda2r
Kif4			Chst7
Eda2r			Tlr7
D330045A20Rik			P2ry10
Vsig4			Ercc6l
Tlr7			Xlr
P2ry10			G530011O06Rik
Ercc6l			F630028O10Rik
Cysltr1			Gm15268
Nrk			C430049B03Rik
A630033H20Rik			Gm28730
Xlr
Xlr4b
F630028O10Rik
C430049B03Rik
Srpx
Gm28730
