# Supplementary material for: Profiling X chromosome genes expression relevant to sex dimorphism in stroke: insights from transcriptomics landscape analysis
Source: Front Genet. 2025 Mar 21;16:1479270. doi: 10.3389/fgene.2025.1479270 (PMC11968720; doi:10.3389/fgene.2025.1479270)
Supplement: Supplementary file 4 [file Table1.xlsx]

## Sheet: Clinical_parameters
Sample name	Diagnosis	Ischemic stroke cause	Sex	Time in hours Since Event	Age At Onset	Diabetes	Hypercholesterolemia	Hypertension	Race
VRFC9	Control	Vascular risk factors control	Female	0	66	Yes	Yes	Yes	White
VRFC8	Control	Vascular risk factors control	Female	0	63	Yes	Yes	Yes	Mixed Race
VRFC7	Control	Vascular risk factors control	Female	0	49	Yes	Yes	Yes	Mixed Race
VRFC6	Control	Vascular risk factors control	Female	0	60	No	Yes	Yes	Latino
VRFC5	Control	Vascular risk factors control	Male	0	70	No	No	No	White
VRFC4	Control	Vascular risk factors control	Female	0	53	No	Yes	No	White
VRFC3	Control	Vascular risk factors control	Male	0	67	No	Yes	No	White
VRFC2	Control	Vascular risk factors control	Male	0	69	Yes	Yes	No	Other
VRFC18	Control	Vascular risk factors control	Male	0	67	Yes	Yes	Yes	White
VRFC17	Control	Vascular risk factors control	Female	0	58	No	Yes	No	White
VRFC16	Control	Vascular risk factors control	Male	0	63	No	Yes	Yes	White
VRFC15	Control	Vascular risk factors control	Male	0	63	No	Yes	Yes	White
VRFC14	Control	Vascular risk factors control	Female	0	87	No	No	Yes	White
VRFC13	Control	Vascular risk factors control	Male	0	84	No	No	Yes	White
VRFC12	Control	Vascular risk factors control	Male	0	56	Yes	Yes	Yes	White
VRFC11	Control	Vascular risk factors control	Male	0	59	Yes	Yes	Yes	Black or African American
VRFC10	Control	Vascular risk factors control	Female	0	67	No	Yes	No	White
VRFC1	Control	Vascular risk factors control	Male	0	66	No	No	No	Other
IS9	Ischemic Stroke	Small vessel disease / Lacunar	Male	13	84	No	No	No	White
IS8	Ischemic Stroke	Cardioembolic	Male	25.3	46	No	No	No	White
IS7	Ischemic Stroke	Small vessel disease / Lacunar	Female	12.3	59	No	No	Yes	Black or African American
IS6	Ischemic Stroke	Large vessel disease	Female	24.2	78	No	Yes	Yes	White
IS5	Ischemic Stroke	Cardioembolic	Female	9.45	87	No	No	Yes	Asian
IS4	Ischemic Stroke	Cardioembolic	Female	14.3	92	No	No	Yes	Asian
IS38	Ischemic Stroke	Cardioembolic	Male	13.15	77	Yes	Yes	Yes	Other
IS37	Ischemic Stroke	Small vessel disease / Lacunar	Female	26	65	Yes	No	Yes	White
IS36	Ischemic Stroke	Cardioembolic	Female	91.91	61	No	Yes	Yes	White
IS35	Ischemic Stroke	Small vessel disease / Lacunar	Male	6.4	67	No	No	No	White
IS34	Ischemic Stroke	Large vessel disease	Male	15.25	57	Yes	Yes	Yes	White
IS33	Ischemic Stroke	Cardioembolic	Male	21.55	63	Yes	No	Yes	Mixed Race
IS32	Ischemic Stroke	Cardioembolic	Male	38	67	No	No	No	White
IS31	Ischemic Stroke	Small vessel disease / Lacunar	Female	51.15	68	No	Yes	Yes	Native Hawaiian or Other Pacific Islander
IS30	Ischemic Stroke	Cardioembolic	Female	47.5	69	Yes	No	Yes	White
IS3	Ischemic Stroke	Large vessel disease	Female	16	64	Yes	No	Yes	Black or African American
IS29	Ischemic Stroke	Large vessel disease	Male	20.4	76	No	No	Yes	White
IS28	Ischemic Stroke	Small vessel disease / Lacunar	Male	39.5	63	No	No	No	White
IS26	Ischemic Stroke	Large vessel disease	Male	5.22	59	No	No	No	White
IS25	Ischemic Stroke	Large vessel disease	Male	25	65	No	Yes	Yes	Asian
IS24	Ischemic Stroke	Cardioembolic	Female	50.05	63	No	No	Yes	Mixed Race
IS23	Ischemic Stroke	Small vessel disease / Lacunar	Female	19.06	63	No	Yes	Yes	Black or African American
IS22	Ischemic Stroke	Cardioembolic	Male	15.02	82	No	Yes	No	White
IS21	Ischemic Stroke	Cardioembolic	Female	27.12	85	No	No	Yes	White
IS20	Ischemic Stroke	Small vessel disease / Lacunar	Female	48.4	60	No	No	Yes	White
IS2	Ischemic Stroke	Large vessel disease	Female	58.3	62	Yes	Yes	Yes	Latino
IS19	Ischemic Stroke	Small vessel disease / Lacunar	Male	46.3	61	Yes	Yes	Yes	Black or African American
IS18	Ischemic Stroke	Small vessel disease / Lacunar	Female	25	67	No	Yes	Yes	White
IS17	Ischemic Stroke	Small vessel disease / Lacunar	Female	23.4	59	No	Yes	Yes	White
IS16	Ischemic Stroke	Cardioembolic	Male	17.2	76	No	Yes	Yes	White
IS15	Ischemic Stroke	Cardioembolic	Male	36.1	57	No	Yes	Yes	White
IS14	Ischemic Stroke	Cardioembolic	Female	72.21	80	No	Yes	Yes	White
IS13	Ischemic Stroke	Large vessel disease	Female	19.4	63	No	No	Yes	Native Hawaiian or Other Pacific Islander
IS12	Ischemic Stroke	Cardioembolic	Male	16.2	57	No	No	Yes	White
IS11	Ischemic Stroke	Small vessel disease / Lacunar	Male	35.41	47	No	Yes	Yes	White
IS10	Ischemic Stroke	Small vessel disease / Lacunar	Female	26	51	No	No	Yes	Black or African American
IS1	Ischemic Stroke	Large vessel disease	Male	22.35	55	No	Yes	Yes	Latino

## Sheet: Whole blood
									Control											Control									0–24 h (TP1)												0–24 h (TP1)								24–48 h (TP2)
									Male	Male	Male	Male	Male	Male	Male	Male	Male	Male		Female	Female	Female	Female	Female	Female	Female	Female		Male	Male	Male	Male	Male	Male	Male	Male	Male	Male	Male		Female	Female	Female	Female	Female	Female	Female		Male
	ENTREZID	ensembl_transcript_id	hgnc_symbol	chromosome_name	start_position	end_position		Sample name	VRFC1	VRFC2	VRFC3	VRFC5	VRFC11	VRFC12	VRFC13	VRFC15	VRFC16	VRFC18		VRFC4	VRFC6	VRFC7	VRFC8	VRFC9	VRFC10	VRFC14	VRFC17		IS1	IS9	IS12	IS16	IS22	IS26	IS29	IS33	IS34	IS35	IS38		IS3	IS4	IS5	IS7	IS13	IS17	IS23		IS8
4117	ENSG00000126012	ENST00000495519	KDM5C	X	53220503	53254604			3.32785	1.76955	2.51809	2.12406	3.14388	3.01371	1.79696	3.19294	3.43326	2.12349		2.61945	5.93253	5.33901	2.41973	3.21976	3.5785	4.02325	3.03998		2.4222	2.89831	1.91536	2.63142	2.82488	2.84199	3.08546	2.78805	2.20639	2.64062	3.25944		6.01041	3.13239	3.74242	4.39301	4.17536	3.50728	3.53874		1.78514
4508	ENSG00000130741	ENST00000487075	EIF2S3	X	24072833	24096088			7.43873	4.06042	6.37148	4.35913	4.09676	7.99337	3.05348	7.65792	10.9475	5.30949		4.45589	13.1192	8.90695	4.00661	5.82986	7.26897	8.15683	8.30982		5.81739	5.47901	6.63859	6.41296	7.50099	5.8062	6.7657	7.41088	7.75913	6.019	8.79874		6.87308	8.95138	6.37416	11.6476	8.13623	7.83391	6.20948		4.16866
6331	ENSG00000147050	ENST00000431196	KDM6A	X	44732757	44971847			0.254124	0.331971	0.356945	0.361285	0.608135	0.334363	0.304848	0.339799	0.380659	0.337353		0.276915	0.539249	0.577023	0.298475	0.480929	0.633358	0.506269	0.506725		0.363539	0.348791	0.336812	0.298256	0.396555	0.377406	0.417088	0.430303	0.366011	0.48888	0.53547		0.568956	0.523639	0.501598	0.661636	0.637639	0.444271	0.535654		0.411904
[truncated: 18 more columns]

## Sheet: Monocytes
								Control										Control				0–24 h (TP1)											0–24 h (TP1)								24–48 h (TP2)
								Male	Male	Male	Male	Male	Male		Female	Female	Female	Female	Female	Female		Male	Male	Male	Male	Male	Male	Male	Male	Male	Male		Female	Female	Female	Female	Female	Female	Female		Male	Male	Male	Male	Male	Male	Male	Male
	ENTREZID	ensembl_transcript_id	hgnc_symbol	chromosome_name	start_position	end_position	Sample name	VRFC1	VRFC2	VRFC3	VRFC5	VRFC11	VRFC12		VRFC4	VRFC6	VRFC7	VRFC8	VRFC9	VRFC10		IS1	IS9	IS12	IS16	IS22	IS26	IS29	IS33	IS34	IS35		IS3	IS4	IS5	IS7	IS13	IS17	IS23		IS8	IS11	IS15	IS19	IS25	IS27	IS28	IS32
3261	ENSG00000126012	ENST00000497100	KDM5C	X	53220503	53254604		0.00987581	0.0281282	0.0246504	0.0123405	0.00166488	0.00982601		0.0224979	0.022045	0.0233786	0.00176506	0.0242061	0.0480201		1.57E-07	0.0254195	0.0345778	0.0192659	0.0176537	0.0233888	0.0344581	0.019431	0.00503771	0.0309823		0.0268743	0.00610384	0.0221971	0.0167346	0.0356592	0.0222434	0.0174906		0.00859844	0.0256439	0.0193966	0.00536675	0.0292445	0.045255	0.0311032	0.0329872
3558	ENSG00000130741	ENST00000423068	EIF2S3	X	24072833	24096088		6.9319	5.11116	6.31669	5.85805	6.56519	2.95014		4.21298	5.94158	5.50155	3.48011	4.27997	6.06418		6.54698	7.03381	3.85436	6.19759	8.13233	6.93296	5.77024	7.13477	4.4557	6.78806		6.6357	10.1784	6.63873	5.941	5.71108	7.00069	6.92874		9.16805	5.47972	2.95904	3.83222	3.35622	2.04016	6.54954	5.21974
4957	ENSG00000147050	ENST00000475233	KDM6A	X	44732757	44971847		9.07908	10.85	8.23047	9.41082	10.5155	8.82113		8.01547	8.57148	8.20943	9.79156	10.5414	7.70853		8.64466	8.9627	9.75793	9.52934	8.94847	7.59018	8.89779	7.70035	7.72002	8.47871		11.2948	10.8512	9.97126	10.998	8.6334	8.16287	8.89916		10.284	9.38917	7.95143	8.26211	7.92395	5.68422	8.60313	8.41472
[truncated: 10 more columns]

## Sheet: Neutrophil
									Control							Control							0–24 h (TP1)										0–24 h (TP1)								24–48 h (TP2)								24–48 h (TP2)
									Male	Male	Male	Male	Male	Male		Female	Female	Female	Female	Female	Female		Male	Male	Male	Male	Male	Male	Male	Male	Male		Female	Female	Female	Female	Female	Female	Female		Male	Male	Male	Male	Male	Male	Male		Female
	ENTREZID	ensembl_transcript_id	hgnc_symbol	chromosome_name	start_position	end_position		Sample name	VRFC2	VRFC3	VRFC11	VRFC12	VRFC13	VRFC15		VRFC14	VRFC4	VRFC6	VRFC7	VRFC8	VRFC9		IS1	IS9	IS12	IS16	IS22	IS26	IS29	IS33	IS34		IS3	IS4	IS5	IS7	IS13	IS17	IS23		IS8	IS11	IS15	IS25	IS27	IS32	IS28		IS6
3858	ENSG00000126012	ENST00000467093	KDM5C	X	53220503	53254604			0.0340503	0.0578528	0.0128522	0.00407165	0.00216537	0.0519711		0.0362592	0.00387477	2.14E-07	0.0210693	0.0430185	0.0259562		0.0406569	0.00740435	0.0301552	0.0214943	0.0304557	0.0160313	0.0591829	0.033471	1.79E-07		0.208376	0.0177962	7.43E-08	0.124773	2.84E-07	2.44E-07	0.077703		0.0272688	2.07E-07	0.149594	0.0462292	2.17E-07	0.0170073	3.00E-07		0.0138761
4221	ENSG00000130741	ENST00000457332	EIF2S3	X	24072833	24096088			0.777113	1.2957	0.0521498	0.0495625	0.579799	0.0973263		5.52E-06	9.43E-06	5.21E-06	7.33E-06	8.06E-06	0.0526612		1.75109	0.360498	0.122355	0.299007	0.518991	2.11856	0.0496857	3.73455	0.696275		3.3373	5.42E-06	7.14341	2.15154	0.069249	0.0594525	2.54184		0.408513	0.908179	1.87289	1.50054	5.29E-06	5.18E-06	7.31E-06		0.900788
5900	ENSG00000147050	ENST00000543216	KDM6A	X	44732757	44971847			7.09313	9.49681	5.2495	9.93065	9.67846	9.49887		9.18959	6.74785	8.64482	8.13812	6.89081	8.08085		6.37612	8.72998	10.4994	10.3563	7.39549	9.21064	8.09136	11.2262	8.94715		6.81061	9.49892	10.079	8.24338	10.0391	8.65685	10.4548		10.3402	8.8322	6.66326	9.33903	9.55375	8.99615	9.5767		9.63963
[truncated: 9 more columns]
